# Supplementary material for: Amyloid Aggregates of Smooth-Muscle Titin Impair Cell Adhesion
Source: Int J Mol Sci. 2021 Apr 27;22(9):4579. doi: 10.3390/ijms22094579 (PMC8123791; doi:10.3390/ijms22094579)
Supplement: Supplementary file 1 [file ijms-22-04579-s001.zip]

Archive with 1 entries (1 files):
- ijms-1186479-supplementary.pdf
